# Supplementary material for: Analysis of SARS-CoV-2 Population Genetics from Samples Associated with Huanan Market and Early Cases Identifies Substitutions Associated with Future Variants of Concern
Source: Viruses. 2023 Aug 12;15(8):1728. doi: 10.3390/v15081728 (PMC10459715; doi:10.3390/v15081728)
Supplement: Supplementary file 1 [file viruses-15-01728-s001.zip]

Archive with 1 entries (1 files):
- viruses-2482663-supplementary.pdf
